# Supplementary material for: Risk Factors Associated with Diarrheal Episodes in an Agricultural Community in Nam Dinh Province, Vietnam: A Prospective Cohort Study
Source: Int J Environ Res Public Health. 2022 Feb 21;19(4):2456. doi: 10.3390/ijerph19042456 (PMC8872501; doi:10.3390/ijerph19042456)
Supplement: Supplementary file 1 [file ijerph-19-02456-s001.zip]

Archive with 1 entries (1 files):
- ijerph-1550510-supplementary.pdf
